# Supplementary material for: Long-term effects of neonicotinoid insecticides on ants
Source: Commun Biol. 2020 Jun 26;3:335. doi: 10.1038/s42003-020-1066-2 (PMC7320190; doi:10.1038/s42003-020-1066-2)
Supplement: Supplementary file 3 — Supplementary Data 1 [file 42003_2020_1066_MOESM3_ESM.xlsx]

## Sheet: AN_Data
identity	treatment	death_date	day_of_death	y2_survival	y1_survival	adult_production	y1_eggs	y1_larva	y1_pupae	y1_adults	y2_eggs	y2_larva	y2_pupae	y2_adults	weight_queens	weight_adults	tw_thiamethoxam_workers_dryconcentration	cw_clothianidin_workers_dryconcentration	tq_thiamethoxam_queens_dryconcentration	cq_clothianidin_queens_dryconcentration	duration_eggs	duration_larva	duration_pupae	duration_adults	duration_preoviposition
01_C	control	2017-10-31	445	0	0	1	0	41	0	18	0	153	1	289	43.7	20.4	0	0	0	0	17	7	25	49	1
02_C	control	2017-10-31	445	0	0	1	0	40	0	10	7	48	2	219	34.7	22.5	0	0	0	0	19	8	25	52	1
03_C	control	2017-10-31	445	0	0	1	0	46	0	12	10	130	9	392	37.4	20.1	0	0	0	0	18	9	24	51	2
04_C	control	2017-10-31	445	0	0	1	0	34	0	16	30	159	8	231	27	20.4	0	0	0	0	18	8	26	52	1
05_C	control	2016-08-14	2	1	1	0	NA	NA	0	NA	NA	NA	NA	NA	NA	NA	NA	NA	NA	NA	NA	NA	NA	NA	2
06_C	control	2017-10-31	445	0	0	1	0	38	0	20	0	69	4	293	31.3	19.2	0	0	0	0	18	7	27	52	1
07_C	control	2017-05-17	278	1	0	1	0	36	0	18	NA	NA	NA	NA	NA	NA	NA	NA	NA	NA	18	9	24	51	2
08_C	control	2017-10-31	445	0	0	1	0	52	0	18	15	46	0	230	35.5	19.3	0	0	0	0	17	8	25	50	3
09_C	control	2017-10-31	445	0	0	1	0	34	1	11	30	149	7	348	25.3	21.2	0	0	0	0	19	9	24	52	1
10_C	control	2017-10-31	445	0	0	1	0	44	0	18	10	81	0	292	30	23.6	0	0	0	0	19	8	26	53	1
01_L	low	2017-06-23	315	1	0	1	0	42	0	16	NA	NA	NA	NA	NA	NA	NA	NA	NA	NA	17	7	24	48	1
02_L	low	2017-10-31	445	0	0	1	0	35	0	19	6	16	1	189	36	17.6	0.106475	0.178417	0.138365	0	19	6	24	49	1
03_L	low	2017-10-31	445	0	0	1	3	45	0	13	0	31	3	155	30.7	18.7	0.122078	0.254545	0.0849741	0	17	7	22	46	1
04_L	low	2017-10-31	445	0	0	1	0	32	0	12	0	56	6	187	22.9	15.8	0.160839	0.286713	0.188636	0	19	9	24	52	1
05_L	low	2017-10-31	445	0	0	1	0	30	0	19	0	58	0	201	36.3	21	0.23625	0.16375	0.166019	0	17	9	25	51	3
06_L	low	2017-10-31	445	0	0	1	0	27	0	13	10	74	4	163	35.5	19.7	0.0890411	0.146575	0.140513	0	17	7	24	48	1
07_L	low	2017-09-12	397	1	0	1	0	32	0	17	NA	NA	NA	NA	NA	NA	NA	NA	0	0	17	7	24	48	1
08_L	low	2017-10-31	445	0	0	1	0	42	0	19	12	83	2	285	32.6	18.6	0.116667	0.2	0.103896	0	19	10	23	52	1
09_L	low	2017-10-31	445	0	0	1	0	45	0	13	0	32	0	198	32.5	19.3	0.111268	0.31831	0.0896861	0	21	8	26	55	1
10_L	low	2017-10-31	445	0	0	1	0	36	0	21	8	42	2	179	38.4	20.7	0.386486	0.332432	0.143564	0.109901	18	9	25	52	1
01_H	high	2017-10-31	445	0	0	1	0	34	0	16	0	39	0	139	38.4	20.3	0.134722	1.27083	0.438919	0.193514	18	7	27	52	1
02_H	high	2016-08-26	14	1	1	0	NA	NA	0	NA	NA	NA	NA	NA	NA	NA	NA	NA	NA	NA	NA	NA	NA	NA	NA
03_H	high	2017-10-31	445	0	0	1	2	40	2	17	0	32	1	193	40.4	15.7	0.509924	0.755725	0.23431	0	16	10	21	47	2
04_H	high	2017-10-31	445	0	0	1	2	36	0	17	0	23	0	126	29.5	18.1	1.24359	0.574359	0.230769	0.257692	19	9	27	55	3
05_H	high	2017-10-31	445	0	0	1	0	45	0	15	2	24	8	146	37.8	17.9	0.862595	2.78779	1.43455	0.169634	17	8	26	51	2
06_H	high	2017-10-31	445	0	0	1	0	38	1	11	0	53	5	216	32.7	15	0.529412	1.30441	0.18	0	18	8	26	52	1
07_H	high	2017-10-31	445	0	0	1	0	34	0	17	8	46	0	131	33.8	17.6	1.34198	3.54504	1.16842	0.458647	17	9	25	51	3
08_H	high	2017-10-31	445	0	0	1	12	29	1	6	6	50	1	182	29.8	15.8	0.315278	2.25139	0.251397	0.193296	17	8	23	48	1
09_H	high	2017-07-11	333	1	0	0	0	0	0	0	NA	NA	NA	NA	NA	NA	NA	NA	NA	NA	NA	NA	NA	NA	1
10_H	high	2017-10-31	445	0	0	1	0	39	0	23	0	6	0	157	38.7	19.3	0.275	0.894444	0.178378	0.0981982	19	6	27	52	1
Variables
identity	Colony identifier
treatment	Thiamethoxam treatments (control = 0 μg/L, low = 4.5 μg/L, high = 30 μg/L)
death_date	Date at which the queen of a colony was found to be dead
day_of_death	Number of days that passed between collection and death of a queen
y2_survival	Survival status of a colony at before the second overwintering (0 = survived, 1 died)
y1_survival	Survival status of a colony at before the first overwintering (0 = survived, 1 died)
adult_production	The queens ability to successfully raise first workers (1 = queen was able to raise at least 1 worker, 0 = queen never raised a worker)
y1_eggs	Number of eggs before the first overwintering
y1_larva	Number of larva before the first overwintering
y1_pupae	Number of pupae before the first overwintering
y1_adults	Number of workers before the first overwintering
y2_eggs	Number of eggs before the second overwintering
y2_larva	Number of larva before the second overwintering
y2_pupae	Number of pupae before the second overwintering
y2_adults	Number of workers before the second overwintering
weight_queens	Bodymass of the queen at the end of the experiment
weight_adults	Bodymass of 20 pooled workers at the end of the experiment
tw_thiamethoxam_workers_dryconcentration	Thiamethoxam concentration in workers [ng/g(drymass]
cw_clothianidin_workers_dryconcentration	Clothianigin concentration in workers [ng/g(drymass]
tq_thiamethoxam_queens_dryconcentration	Thiamethoxam concentration in queens [ng/g(drymass]
cq_clothianidin_queens_dryconcentration	Clothianidin concentration in queens [ng/g(drymass]
duration_eggs	Number of days that passed between the first egg and the first larva
duration_larva	Number of days that passed between the first larva and the first pupae in a colony
duration_pupae	Number of days that passed between the first pupae and the first worker emerging in a colony
duration_adults	Number of days that passed between the appearance of the first egg until the first worker emerged
duration_preoviposition	Number of days that passed form start of the experiment until the first egg appeared
